# Supplementary material for: Powerful gene network enrichment analysis and its application to severe COVID-19 gene network
Source: Brief Bioinform. 2025 Dec 5;26(6):bbaf647. doi: 10.1093/bib/bbaf647 (PMC13223599; doi:10.1093/bib/bbaf647)
Supplement: Supplimentary_file_of_PGNEA_bbaf647 [file supplimentary_file_of_pgnea_bbaf647.xlsx]

## Sheet: Table 2
		# Genes: 500						# Genes: 1000						# Genes: 2000
		Accuracy	Precision	Rrecall	F1 score	TPR	TNR	Accuracy	Precision	Rrecall	F1 score	TPR	TNR	Accuracy	Precision	Rrecall	F1 score	TPR	TNR
Coloreactal	PGNEA	0.89	0.819672	1	0.900901	1	0.78	0.95	0.909091	1	0.952381	1	0.9	0.94	0.892857	1	0.943396	1	0.88
	GbNEA	0.86	0.95	0.76	0.844444	0.76	0.96	0.78	1	0.56	0.717949	0.56	1	0.91	1	0.82	0.901099	0.82	1
	GSEAn	0.69	0.88	0.44	0.586667	0.44	0.94	0.71	0.83871	0.52	0.641975	0.52	0.9	0.81	1	0.62	0.765432	0.62	1
	GSEAc	0.73	0.870968	0.54	0.666667	0.54	0.92	0.86	0.909091	0.8	0.851064	0.8	0.92	1	1	1	1	1	1
	ORA	0.67	0.60241	1	0.75188	1	0.34	0.54	0.520833	1	0.684932	1	0.08	0.5	0.5	1	0.666667	1	0
Pancreatic	PGNEA	0.93	0.877193	1	0.934579	1	0.86	0.91	0.847458	1	0.917431	1	0.82	0.99	0.980392	1	0.990099	1	0.98
	GbNEA	0.8	0.875	0.7	0.777778	0.7	0.9	0.68	0.95	0.38	0.542857	0.38	0.98	0.51	0.666667	0.04	0.0754717	0.04	0.98
	GSEAn	0.49	0	0	0	0	0.98	0.48	0	0	0	0	0.96	0.5	-	0	0	0	1
	GSEAc	0.5	0.5	0.02	0.0384615	0.02	0.98	0.46	0	0	0	0	0.92	0.51	1	0.02	0.0392157	0.02	1
	ORA	0.88	0.806452	1	0.892857	1	0.76	0.9	0.833333	1	0.909091	1	0.8	1	1	1	1	1	1
Gastric	PGNEA	0.9	0.833333	1	0.909091	1	0.8	0.95	0.909091	1	0.952381	1	0.9	0.96	0.925926	1	0.961538	1	0.92
	GbNEA	0.9	0.9	0.9	0.9	0.9	0.9	0.97	0.943396	1	0.970874	1	0.94	0.97	0.943396	1	0.970874	1	0.94
	GSEAn	0.52	1	0.04	0.0769231	0.04	1	0.49	0	0	0	0	0.98	0.5	-	0	0	0	1
	GSEAc	0.71	1	0.42	0.591549	0.42	1	0.78	0.966667	0.58	0.725	0.58	0.98	0.88	1	0.76	0.863636	0.76	1
	ORA	0.76	0.675676	1	0.806452	1	0.52	0.66	0.595238	1	0.746269	1	0.32	0.5	0.5	1	0.666667	1	0
NSCL	PGNEA	0.99	0.980392	1	0.990099	1	0.98	0.96	0.925926	1	0.961538	1	0.92	0.89	0.819672	1	0.900901	1	0.78
	GbNEA	0.99	0.980392	1	0.990099	1	0.98	0.92	0.903846	0.94	0.921569	0.94	0.9	0.47	0.943396	0.5	0.653595	0	0.94
	GSEAn	0.87	0.849057	0.9	0.873786	0.9	0.84	0.83	0.753846	0.98	0.852174	0.98	0.68	0.52	0.510204	1	0.675676	1	0.04
	GSEAc	0.9	0.844828	0.98	0.907407	0.98	0.82	0.86	0.78125	1	0.877193	1	0.72	0.5	0.5	1	0.666667	1	0
	ORA	0.8	0.714286	1	0.833333	1	0.6	0.65	0.588235	1	0.740741	1	0.3	0.5	0.5	1	0.666667	1	0
SCL	PGNEA	0.97	0.943396	1	0.970874	1	0.94	0.99	0.980392	1	0.990099	1	0.98	0.97	0.943396	1	0.970874	1	0.94
	GbNEA	0.99	1	0.98	0.989899	0.98	1	0.91	0.859649	0.98	0.915888	0.98	0.84	0.98	0.961538	1	0.980392	1	0.96
	GSEAn	0.45	0	0	0	0	0.9	0.5	-	0	0	0	1	0.5	-	0	0	0	1
	GSEAc	0.52	0.583333	0.14	0.225806	0.14	0.9	0.54	1	0.08	0.148148	0.08	1	0.56	1	0.12	0.214286	0.12	1
	ORA	0.53	0.515464	1	0.680272	1	0.06	0.5	0.5	1	0.666667	1	0	0.5	0.5	1	0.666667	1	0
Average	PGNEA	0.936	0.890797	1	0.941109	1	0.872	0.952	0.914392	1	0.954766	1	0.904	0.95	0.912449	1	0.953362	1	0.9
	GbNEA	0.908	0.941078	0.868	0.900444	0.868	0.948	0.852	0.931378	0.772	0.813827	0.772	0.932	0.768	0.903	0.672	0.716286	0.572	0.964
	GSEAn	0.604	0.545811	0.276	0.307475	0.276	0.932	0.602	0.398139	0.3	0.29883	0.3	0.904	0.566	0.755102	0.324	0.288222	0.324	0.808
	GSEAc	0.672	0.759826	0.42	0.485978	0.42	0.924	0.7	0.731402	0.492	0.520281	0.492	0.908	0.69	0.9	0.58	0.556761	0.58	0.8
	ORA	0.728	0.662857	1	0.792959	1	0.456	0.65	0.607528	1	0.74954	1	0.3	0.6	0.6	1	0.733333	1	0.2

## Sheet: Fig.4 Overlapped genes
Coronavirus disease - COVID-19	Human immunodeficiency virus 1 infection	Hepatitis B	Influenza A	Measles	Kaposi sarcoma-associated herpesvirus infection
MAVS	BID	CASP10	EP300	BID	E2F2
NFKBIA	FAS	E2F2	NFKBIB	TAB2	NFATC3
TYK2	BAK1	JAK2	HNRNPUL1	GSK3B	PTGS2
VWF	CUL1	TAB1	TYK2	EIF2AK1	MAP2K7
RPS15	TAB2	SLC10A1	IL12B	TRADD	ICAM1
RPL21	CASP8	E2F1	IL1B	IKBKB	ANGPT2
RPL5	TNFRSF1A	TGFB1	MAP2K2	NFKBIB	EP300
IL6ST	GNB5	CREB3	DNAJB1	BBC3	MAP2K6
RPL35	MAP2K7	PTK2B	EIF2S1	CDK6	PREX1
RPS6	PAK3	EGR2	IFNAR2	NFKB1	MAP2K2
RPLP1	GNB1	PRKCG	FDPS	CCND1	NFATC1
RPL11	BAX	MAP2K2	JAK1	CCND3	CDK4
RPS27A	NFATC4	NFATC1	PRKCB	IL1A	TCF7L2
RPL37	SAMHD1	RB1	MYD88	SLAMF1	RCAN1
PIK3R1	PAK5	TGFBR2	IRAK4	TNFAIP3	JAK1
RPL7	TRADD	YWHAB	FAS	PIK3CA	MAPKAPK2
PRKCA	ELOB	FOS	ACTB	IL1B	FADD
ACE	LIMK1	MYD88	XPO1	CASP9	CCR3
RPL26	NFKB1	RELA	MAVS	EIF2S1	CREBBP
CGAS	CXCR4	TRAF6	ICAM1	IL2RA	FAS
SYK	GNGT1	GRB2	JAK2	TP53	BAK1
C2	PAK4	EGR3	RAE1	IFNAR1	MAP2K4
PRKCB	CASP9	DDX3X	PYCARD	PIK3R1	TNFRSF1A
RPS27	PAK6	MAVS	CCND3	JAK1	GNB1
C1S	DCAF1	MMP9	PIK3CA	FOS	HIF1A
RPL14	PIK3R1	STAT1	TRAF3	STAT2	NFKBIA
RPL37A	PAK1	ATF2	IL18	BCL2L1	NFATC2
RPL39	CHEK1	APAF1	IFNGR2	EIF2AK3	E2F1
RPS29	ELOC	PCNA	NLRP3	MYD88	TYK2
TAB2	GNAQ	DDB2	IL12A	TRAF6	CDK6
TNFRSF1A	CCNB2	TLR4	RAB11B	IRF9	PIK3CG
RPS5	CCR5	TLR2	KPNA5	FAS	CCND1
IL2	GNG3	PRKCA	TNF	FCGR2B	GNB3
PIK3CA	CGAS	CASP3	CREBBP	TP73	VEGFA
PLCG1	AP1G1	STAT2	BID	MAVS	CD86
IRF3	PDIA3	BAD	IFNGR1	TYK2	GNB4
PRKCG	DDB1	MAP2K7	BAK1	CDKN1B	STAT1
TRAF3	GNG4	VDAC3	CASP8	CBLB	CDKN1A
IFNAR1	RAC3	EP300	BAX	APAF1	TRAF2
AGTR1	FOS	TYK2	PABPN1	CDK2	GNG11
IL12A	GNB2	TGFBR1	RAB11A	TRAF3	KRAS
RPS9	MYD88	ATF4	TNFRSF10A	TLR2	RAC1
RELA	RELA	MAP3K7	IFIH1	MSN	IL6
SELP	GNG5	BRAF	STAT1	IFNAR2	RPS27A
JUN	ATR	JAK1	NXT1	IL12A	PIK3R1
IRAK1	TRAF6	PRKCB	CASP9	JUN	UBC
RPS26	GNG7	IRAK4	CALCOCO2	CD28	IFNAR2
CFB	PAK2	TAB2	IL33	IRAK4	SYK
IKBKE	LIMK2	MAP2K4	CASP1	CD3E	GNG8
IKBKG	IRAK1	NFATC3	IFNAR1	IKBKG	CTNNB1
MAPK1	NRAS	BAX	NLRX1	BAD	GNG12
RPL36	TAPBP	BIRC5	CASP3	BAK1	NRAS
MAP3K7	TNFRSF1B	MAP3K1	TLR7	BAX	GNG10
IL6R	NFATC3	NFKBIA	TNFRSF1A	IL12B	CASP8
CFD	GNA11	CDK2	NFKBIA	IFIH1	IKBKB
EIF2AK2	RBX1	CDKN1A	DNAJC3	STAT1	E2F3
CSF3	NFKBIA	KRAS	NUP98	CD46	PLCG1
NFKB1	PTK2B	STAT4	KPNA1	STAT5A	ATG14
IL12B	NFATC1	IFNAR1	APAF1	IL2RG	TRAF3
RPS25	CCNB1	HSPG2	PLG	CASP3	IL6ST
IL1B	TLR2	TIRAP	PIK3R1	TBK1	PIK3R5
C3	CCNB3	FADD	PRKCA	TLR7	ITPR1
ACE2	CDC25C	BCL2	ADAR	NFKBIA	TCF7L1
ADAM17	CD3G	HRAS	CPSF4	CCND2	UBB
JAK1	CASP3	IKBKE	TLR3	RAB9A	GNB2
NLRP3	GNGT2	FAS	MAP2K1	ADAR	JUN
CXCL10	CRK	MAP2K3	CXCL8	EIF2AK2	BID
CXCL8	CD3D	MAP2K6	RELA	IL2RB	IFNGR1
TRAF6	FADD	TGFB3	KPNA2	JAK3	BAX
F2	HRAS	PIK3CA	TBK1	RAB9B	CLEC2B
TBK1	CALR	TRAF3	SOCS3	IRF3	CREB1
C5AR1	TBK1	MYC	PRSS1	TLR4	C3
IKBKB	STING1	TP53	IKBKE	CD3G	CASP9
RIGI	BAD	NRAS	MAPK1	BCL2	TP53
IL6	MAP2K3	TNF	RNASEL	RELA	IFNAR1
TLR4	MAP2K6	CREBBP	TMPRSS2	CSNK2B	ATG3
RPS8	ITPR2	BID	VDAC1	TLR9	GNGT2
ADAR	KRAS	CASP8	RIGI	IKBKE	STAT3
TMPRSS2	RAC1	ARAF	RSAD2	RIGI	TBK1
ISG15	ATM	TGFB2	TLR4	CDK4	SRC
IRF9	WEE1	IFIH1	CXCL10	IL6	PIK3C3
TNF	GNG2	CREB1	CIITA	RCHY1	GSK3B
RPL18A	IRAK4	IRF3	IRF7	IRF7	GNG13
RPL19	RIPK1	STAT5A	IRF9	MAP3K7	CASP3
RPS13	B2M	CASP9	IFNG	FADD	CSF2
CASP1	TAP1	SMAD3	RAF1	CASP8	MAP2K1
RPS2	GNG12	STAT3	TRADD	CD3D	FOS
RPS11	GNG10	JUN	CCL2	STAT3	STAT2
RPL13A	PXN	TBK1	IL1A	IL2	GNG5
RPL32	MAPK1	SRC	TNFSF10	EIF2AK4	MAPK1
RPL10	PRKCG	IKBKB	IL6	STAT5B	IRF3
RPL13	TRAF2	NFKB1	TMPRSS4	RACK1	MYC
RPS7	RAC2	SMAD4	FADD	EIF3H	CXCL8
MYD88	RAF1	DDB1	IKBKG	IRAK1	GNG7
RPL4	TRIM5	STAT5B	EIF2AK2	0	CCR8
RPS28	CUL5	IRAK1	IKBKB	0	CCR4
MASP2	PRKCB	IKBKG	CCL5	0	LYN
TLR8	BCL2L1	NFATC2	CDK6	0	HCK
CCL2	IKBKG	RIGI	NFKB1	0	TRADD
HBEGF	AP1S1	E2F3	TRIM25	0	CCR5
STAT1	SKP1	IL6	CDK4	0	CXCL1
FCGR2A	MAP2K2	CXCL8	IRF3	0	TLR3
CSF2	BCL2	RAF1	TMPRSS11D	0	GNG4
RPS20	TAP2	PIK3R1	PML	0	IRF7
RPL3	BTRC	MAP2K1	STAT2	0	GNG2
RPL34	MTOR	MAPK1	0	0	IRF9
RPS12	TNF	CREB5	0	0	IKBKG
C9	CD4	TLR3	0	0	PIK3CA
RPL24	TAB1	STAT6	0	0	RAF1
RPL23	GNB3	NFATC4	0	0	RELA
RPS15A	BST2	IRF7	0	0	PLCG2
RPL30	PTK2	ELK1	0	0	NFKB1
IFNAR2	AP1B1	ATF6B	0	0	ITPR2
RPL29	NFATC2	JAK3	0	0	FGF2
RPS21	PIK3CA	CASP12	0	0	CCR1
RPL38	IRF3	0	0	0	ITPR3
STING1	GNG13	0	0	0	TCF7
RPLP0	TLR4	0	0	0	GNGT1
RPS16	ITPR1	0	0	0	GNG3
RPL28	CD3E	0	0	0	MTOR
RPL22	PLCG1	0	0	0	EIF2AK2
F13A1	MAP3K7	0	0	0	JAK2
MASP1	MAP2K1	0	0	0	HRAS
RPS24	JUN	0	0	0	PDGFB
F13B	PLCG2	0	0	0	RB1
FGG	CD247	0	0	0	IKBKE
C1QA	ITPR3	0	0	0	LEF1
C8G	GNG11	0	0	0	GNB5
PLCG2	PRKCA	0	0	0	NFATC4
RPS18	TRAF5	0	0	0	0
FOS	IKBKB	0	0	0	0
NRP1	GNG8	0	0	0	0
RPS3A	AP1S3	0	0	0	0
TLR3	CDK1	0	0	0	0
STAT3	GNB4	0	0	0	0
RPL15	0	0	0	0	0
TLR7	0	0	0	0	0
C8B	0	0	0	0	0
NFKBIB	0	0	0	0	0
MAS1	0	0	0	0	0
EGFR	0	0	0	0	0
RPL7A	0	0	0	0	0
RPSA	0	0	0	0	0
C3AR1	0	0	0	0	0
RPL41	0	0	0	0	0
C1R	0	0	0	0	0
IRAK4	0	0	0	0	0
RPS19	0	0	0	0	0
C5	0	0	0	0	0
C7	0	0	0	0	0
IFIH1	0	0	0	0	0
RPS3	0	0	0	0	0
RPL8	0	0	0	0	0
RPL9	0	0	0	0	0
FGB	0	0	0	0	0
RPLP2	0	0	0	0	0
RPL35A	0	0	0	0	0
MMP1	0	0	0	0	0
RPL12	0	0	0	0	0
RPL23A	0	0	0	0	0
C8A	0	0	0	0	0
STAT2	0	0	0	0	0
TLR2	0	0	0	0	0
RPL18	0	0	0	0	0
RPL6	0	0	0	0	0
FGA	0	0	0	0	0
RPL31	0	0	0	0	0
C1QB	0	0	0	0	0
RPL27	0	0	0	0	0
RPL17	0	0	0	0	0
RPS23	0	0	0	0	0
RPS14	0	0	0	0	0
RPS17	0	0	0	0	0
RPL27A	0	0	0	0	0
RPS10	0	0	0	0	0
RPL10A	0	0	0	0	0
0	0	0	0	0	0
0	0	0	0	0	0
0	0	0	0	0	0
0	0	0	0	0	0
0	0	0	0	0	0
0	0	0	0	0	0
0	0	0	0	0	0
0	0	0	0	0	0
0	0	0	0	0	0
0	0	0	0	0	0
0	0	0	0	0	0
0	0	0	0	0	0
0	0	0	0	0	0
0	0	0	0	0	0
0	0	0	0	0	0
0	0	0	0	0	0
0	0	0	0	0	0
0	0	0	0	0	0
0	0	0	0	0	0
0	0	0	0	0	0
0	0	0	0	0	0
0	0	0	0	0	0
0	0	0	0	0	0
0	0	0	0	0	0
